# Supplementary material for: Video as an alternative to in-person consultations in outpatient renal transplant recipient follow-up: a qualitative study
Source: BMC Nephrol. 2021 Mar 22;22:105. doi: 10.1186/s12882-021-02284-3 (PMC7983085; doi:10.1186/s12882-021-02284-3)
Supplement: Supplementary file 1 — Additional file 1. English version of the interview guide [file 12882_2021_2284_MOESM1_ESM.zip]

Archive with 2 entries (2 files):
- 2020-12-16 Interview guide HCP.docx
- 2020-12-16 Interview guide patients.docx
